# Supplementary material for: Analysis of Pole-Ascending–Descending Action by Insects Subjected to High Voltage Electric Fields
Source: Insects. 2020 Mar 16;11(3):187. doi: 10.3390/insects11030187 (PMC7143742; doi:10.3390/insects11030187)
Supplement: Supplementary file 1 [file insects-11-00187-s001.zip]

Archive with 2 entries (2 files):
- Video supplement  1(R1).mp4
- Video supplement  2(R1).mp4
